# Supplementary material for: Phenolic Contents and Antioxidant Activity of Citrullus colocynthis Fruits, Growing in the Hot Arid Desert of the UAE, Influenced by the Fruit Parts, Accessions, and Seasons of Fruit Collection
Source: Antioxidants (Basel). 2022 Mar 29;11(4):656. doi: 10.3390/antiox11040656 (PMC9031273; doi:10.3390/antiox11040656)
Supplement: Supplementary file 1 [file antioxidants-11-00656-s001.zip]

Archive with 1 entries (1 files):
- antioxidants-1625021-supplementary.pdf
